# Supplementary material for: Intrathecal/Intraventricular Colistin for Antibiotic-Resistant Bacterial CNS Infections in Pediatric Population: A Systematic Review
Source: Trop Med Infect Dis. 2022 Mar 3;7(3):41. doi: 10.3390/tropicalmed7030041 (PMC8954222; doi:10.3390/tropicalmed7030041)
Supplement: Supplementary file 1 [file tropicalmed-07-00041-s001.zip]

Archive with 1 entries (1 files):
- tropicalmed-1587290-supplementary.pdf
